# Supplementary material for: Merged Group Tractography Evaluation with Selective Automated Group Integrated Tractography
Source: Front Neuroanat. 2016 Oct 13;10:96. doi: 10.3389/fnana.2016.00096 (PMC5061742; doi:10.3389/fnana.2016.00096)
Supplement: Supplementary file 1 [file Table_1.XLSX]

## Sheet: Slicer
			Instruction: Scores are given on a binary case, whether the structure described is visible or not.
Method	Slicer		For structures with more than 1 point, they are for left and right side.
			E.g: Left exists: 1 point, Right does not exist: 0 point, final score for structure: 1
Regions	Max Score	score
Total	44	0
fornix
post column	2
ant column	2
column	1
crura	2
fimbraie	2
Sub-total	9	0
vestibular/cochear
cistern	2
brainstem	2
Sub-total	4	0
vagus nerve
cistern	2
brainstem fibres	2
Sub-total	4	0
red nucleus
pontine decussation	2
contra lateral cerebellar peduncle	2
sub-total	4	0
lateral geniculate nucleus (lgn)
meyer's loop	2
optic radiation	2
occipital lobe	2
Sub-total	6	0
medial geniculate nucleus (mgn)
Heschl’s gyrus	2
temporal lobe projection	2
Sub-total	4	0

## Sheet: XST
Method	XST
Regions	Max Score	score
Total	44	0
fornix
post column	2
ant column	2
column	1
crura	2
fimbraie	2
Sub-total	9	0
vestibular/cochear
cistern	2
brainstem	2
Sub-total	4	0
vagus nerve
cistern	2
brainstem fibres	2
Sub-total	4	0
red nucleus
pontine decussation	2
contra lateral cerebellar peduncle	2
sub-total	4	0
lateral geniculate nucleus (lgn)
meyer's loop	2
optic radiation	2
occipital lobe	2
Sub-total	6	0
medial geniculate nucleus (mgn)
Heschl’s gyrus	2
temporal lobe projection	2
Sub-total	4	0

## Sheet: CST_SD
Method	CST_SD
Regions	Max Score	score
Total	44	0
fornix
post column	2
ant column	2
column	1
crura	2
fimbraie	2
Sub-total	9	0
vestibular/cochear
cistern	2
brainstem	2
Sub-total	4	0
vagus nerve
cistern	2
brainstem fibres	2
Sub-total	4	0
red nucleus
pontine decussation	2
contra lateral cerebellar peduncle	2
sub-total	4	0
lateral geniculate nucleus (lgn)
meyer's loop	2
optic radiation	2
occipital lobe	2
Sub-total	6	0
medial geniculate nucleus (mgn)
Heschl’s gyrus	2
temporal lobe projection	2
Sub-total	4	0

## Sheet: CST_IFOD
Method	CST_IFOD
Regions	Max Score	score
Total	44	0
fornix
post column	2
ant column	2
column	1
crura	2
fimbraie	2
Sub-total	9	0
vestibular/cochear
cistern	2
brainstem	2
Sub-total	4	0
vagus nerve
cistern	2
brainstem fibres	2
Sub-total	4	0
red nucleus
pontine decussation	2
contra lateral cerebellar peduncle	2
sub-total	4	0
lateral geniculate nucleus (lgn)
meyer's loop	2
optic radiation	2
occipital lobe	2
Sub-total	6	0
medial geniculate nucleus (mgn)
Heschl’s gyrus	2
temporal lobe projection	2
Sub-total	4	0
